# Supplementary material for: CaSPDS, a Spermidine Synthase Gene from Pepper (Capsicum annuum L.), Plays an Important Role in Response to Cold Stress
Source: Int J Mol Sci. 2023 Mar 6;24(5):5013. doi: 10.3390/ijms24055013 (PMC10003509; doi:10.3390/ijms24055013)
Supplement: Supplementary file 1 [file ijms-24-05013-s001.zip]

Archive with 2 entries (2 files):
- Supplement figures.pdf
- Supplement tables.pdf
